# Supplementary material for: Socioeconomic, Behavioural, and Social Health Correlates of Optimism and Pessimism in Older Men and Women: A Cross-Sectional Study
Source: Int J Environ Res Public Health. 2023 Feb 13;20(4):3259. doi: 10.3390/ijerph20043259 (PMC9961087; doi:10.3390/ijerph20043259)
Supplement: Supplementary file 1 [file ijerph-20-03259-s001.zip]

Archive with 1 entries (1 files):
- ijerph-2193817-supplementary.pdf
